# Supplementary material for: The Effects of Chronic Consumption of Lipid-Rich and Delipidated Bovine Dairy Milk on Brown Adipose Tissue Volume in Wild-Type Mice
Source: Nutrients. 2021 Nov 26;13(12):4266. doi: 10.3390/nu13124266 (PMC8704458; doi:10.3390/nu13124266)
Supplement: Supplementary file 1 [file nutrients-13-04266-s001.zip]

Archive with 1 entries (1 files):
- nutrients-1467188-supplementary.pdf
